# Supplementary material for: Genome Assembly of the Fungus Cochliobolus miyabeanus, and Transcriptome Analysis during Early Stages of Infection on American Wildrice (Zizania palustris L.)
Source: PLoS One. 2016 Jun 2;11(6):e0154122. doi: 10.1371/journal.pone.0154122 (PMC4890743; doi:10.1371/journal.pone.0154122)
Supplement: S2 Table — Function. Cellular processes and signaling: M: Cell wall/membrane/envelope biogenesis, O Posttranslational modification, protein turnover, chaperones, T: Signal transduction mechanisms, U: Intracellular trafficking, secretion, and vesicular transport, V: Defense mechanisms, Y: Nuclear structure, Z: Cytoskeleton. Information storage and processing: A: RNA processing and modification, B: Chromatin structure and dynamics, J: Translation, ribosomal structure and biogenesis, K: Transcription, L: Replication, recombination and repair. Metabolism: C: Energy, D: Cell cycle control, cell division, chromosome partitioning, E: Amino acid transport and metabolism, G: Carbohydrate transport and metabolism, H: Coenzyme transport and metabolism, I: Lipid transport and metabolism, P: Inorganic ion transport and metabolism, Q: Secondary metabolites biosynthesis, transport and catabolism. Poorly characterized: R: General function prediction only, S: Function unknown. (XLSX) [file pone.0154122.s009.xlsx]

## Sheet: Sheet1
S2 Table. Best hits of C. miyabeanus TG12bL2 genes to the CEGMA (Core Eukaryotic Gene Mapping Approach) gene list from six eukaryotic genomes: Homo sapiens (Hs), Drosophila melanogaster, Caenorhabditis elegans (CE), Arabidopsis thaliana (At), Saccharomyces cerevisiae (Y), and Schizosaccharomyces pombe (SP).
CEGMA_KOG gene identification	CM_protein_identification_v65	Identity %	e-value	KOG name	Function ID
SPCC663.04___KOG0002	CM_11852	82.35	1.16811e-19	60s ribosomal protein L39	J
SPAC1805.12c___KOG0003	CM_10140	96.09	4.34692e-69	Ubiquitin/60s ribosomal protein L40 fusion	J
SPBC29A10.04___KOG0018	CM_1987	35.32	0	Structural maintenance of chromosome protein 1 (sister chromatid cohesion complex Cohesin, subunit SMC1)	D
YMR186w___KOG0019	CM_6757	75.49	0	Molecular chaperone (HSP90 family)	O
SPAC26F1.04c___KOG0025	CM_6104	44.72	5.79518e-87	Zn2+-binding dehydrogenase (nuclear receptor binding factor-1)	C/K
At4g35090___KOG0047	CM_8661	49.32	2.19771e-101	Catalase	P
SPBC29A3.09c___KOG0062	CM_6451	59.03	0	ATPase component of ABC transporters with duplicated ATPase domains/Translation elongation factor EF-3b	E/J
Hs4502229___KOG0073	CM_10777	59.22	2.99646e-65	GTP-binding ADP-ribosylation factor-like protein ARL2	U/Z
YPL218w___KOG0077	CM_4639	75.58	8.08448e-74	Vesicle coat complex COPII, GTPase subunit SAR1	U
SPBC1703.10___KOG0084	CM_3863	87.03	2.08116e-93	GTPase Rab1/YPT1, small G protein superfamily, and related GTP-binding proteins	T/U
SPAC6F6.15___KOG0092	CM_7653	70.3	3.78937e-73	GTPase Rab5/YPT51 and related small G protein superfamily GTPases	U
Hs7706675___KOG0094	CM_8251	73.3	8.06285e-88	GTPase Rab6/YPT6/Ryh1, small G protein superfamily	U
SPAC22A12.15c___KOG0100	CM_5974	70.39	0	Molecular chaperones GRP78/BiP/KAR2, HSP70 superfamily	O
YJR045c___KOG0102	CM_4674	72.2	0	Molecular chaperones HSP105/HSP110/SSE1, HSP70 superfamily	O
SPAC110.04c___KOG0103	CM_8778	58.76	4.03479e-135	Molecular chaperones HSP105/HSP110/SSE1, HSP70 superfamily	O
Hs4503517___KOG0122	CM_10684	39.39	3.49685e-43	Translation initiation factor 3, subunit g (eIF-3g)	J
SPBC106.15___KOG0142	CM_7494	65.7	1.36059e-83	Isopentenyl pyrophosphate:dimethylallyl pyrophosphate isomerase	Q
SPAC22D3.07___KOG0173	CM_4327	63.88	4.16995e-97	20S proteasome, regulatory subunit beta type PSMB7/PSMB10/PUP1	O
YJL001w___KOG0174	CM_5992	71.56	1.1589e-90	20S proteasome, regulatory subunit beta type PSMB6/PSMB9/PRE3	O
YPR103w___KOG0175	CM_4717	63.86	4.8361e-105	20S proteasome, regulatory subunit beta type PSMB5/PSMB8/PRE2	O
SPAC323.02c___KOG0176	CM_5476	74.17	7.68419e-105	20S proteasome, regulatory subunit alpha type PSMA5/PUP2	O
YER012w___KOG0177	CM_9763	57.51	1.73879e-69	20S proteasome, regulatory subunit beta type PSMB2/PRE1	O
YBL041w___KOG0179	CM_9765	58.4	3.85432e-76	20S proteasome, regulatory subunit beta type PSMB1/PRE7	O
YER094c___KOG0180	CM_1292	76.96	8.19917e-86	20S proteasome, regulatory subunit beta type PSMB3/PUP3	O
YML092c___KOG0181	CM_1207	64.87	4.48452e-100	20S proteasome, regulatory subunit beta type PSMA2/PRE8	O
Hs14749945___KOG0182	CM_7487	60.56	9.45228e-88	20S proteasome, regulatory subunit alpha type PSMA6/SCL1	O
YOL038w___KOG0183	CM_8536	71.55	4.78982e-101	20S proteasome, regulatory subunit alpha type PSMA7/PRE6	O
YOR362c___KOG0184	CM_8470	56.52	2.07079e-84	20S proteasome, regulatory subunit alpha type PSMA3/PRE10	O
SPBC577.10___KOG0185	CM_9768	51.71	6.78587e-73	20S proteasome, regulatory subunit beta type PSMB4/PRE4	O
YOR335c___KOG0188	CM_1550	60.94	0	Alanyl-tRNA synthetase	J
SPAC1F5.02___KOG0190	CM_12131	43.95	1.81028e-108	Protein disulfide isomerase (prolyl 4-hydroxylase beta subunit)	O
YEL031w___KOG0209	CM_3798	52.07	0	P-type ATPase	P
SPAP8A3.09c___KOG0211	CM_3680	59.9	0	Protein phosphatase 2A regulatory subunit A and related proteins	T
YER178w___KOG0225	CM_5030	60.84	2.27314e-150	Pyruvate dehydrogenase E1, alpha subunit	C
YHR026w___KOG0233	CM_11005	68.03	1.41189e-44	Vacuolar H+-ATPase V0 sector, subunit c	C
YLR089c___KOG0258	CM_8894	52.15	2.34842e-147	Alanine aminotransferase	E
YOR116c___KOG0261	CM_399	52.01	0	RNA polymerase III, large subunit	K
YCR072c___KOG0271	CM_6945	50.77	1.12668e-155	Notchless-like WD40 repeat-containing protein	S
Hs4758032___KOG0276	CM_11429	55.08	0	Vesicle coat complex COPI, beta' subunit	U
Hs5174447___KOG0279	CM_1658	72.76	1.67938e-138	G protein beta subunit-like protein	T
SPBP22H7.07___KOG0285	CM_9699	64.72	1.08425e-141	Pleiotropic regulator 1	A
SPAC29A4.08c___KOG0289	CM_2789	30.57	8.50366e-61	mRNA splicing factor	R
YCR057c___KOG0291	CM_6837	55.67	0	WD40-repeat-containing subunit of the 18S rRNA processing complex	A
SPBPJ4664.04___KOG0292	CM_4697	54.3	0	Vesicle coat complex COPI, alpha subunit	U
YMR131c___KOG0302	CM_8436	45.93	3.38514e-106	Ribosome Assembly protein	R
YOR272w___KOG0313	CM_3453	39.87	1.08055e-89	Microtubule binding protein YTM1 (contains WD40 repeats)	Z
SPAC9G1.05___KOG0318	CM_1822	42.35	4.79951e-120	WD40 repeat stress protein/actin interacting protein	Z
SPAC1006.07___KOG0327	CM_6787	82.51	0	Translation initiation factor 4F, helicase subunit (eIF-4A) and related helicases	J
SPAC1F5.10___KOG0328	CM_8531	82.66	0	Predicted ATP-dependent RNA helicase FAL1, involved in rRNA maturation, DEAD-box superfamily	J
YDL084w___KOG0329	CM_10475	66.52	1.09168e-177	ATP-dependent RNA helicase	A
Hs20149629___KOG0330	CM_1704	62.28	6.18943e-151	ATP-dependent RNA helicase	A
YNL112w___KOG0331	CM_9865	75.14	5.81173e-166	ATP-dependent RNA helicase	A
Hs15316941___KOG0344	CM_7340	33.75	8.62086e-69	ATP-dependent RNA helicase	A
YLR276c___KOG0346	CM_9220	42.31	1.98759e-132	RNA helicase	A
SPAC1420.02c___KOG0357	CM_8198	74.54	0	Chaperonin complex component, TCP-1 epsilon subunit (CCT5)	O
SPBC106.06___KOG0358	CM_8591	70.77	0	Chaperonin complex component, TCP-1 delta subunit (CCT4)	O
SPBC646.11___KOG0359	CM_12079	68.49	0	Chaperonin complex component, TCP-1 delta subunit (CCT4)	O
SPBC25H2.12c___KOG0361	CM_6814	71.19	0	Chaperonin complex component, TCP-1 eta subunit (CCT7)	O
SPBC337.05c___KOG0362	CM_5092	58.3	0	Chaperonin complex component, TCP-1 theta subunit (CCT8)	O
SPAC1D4.04___KOG0363	CM_9753	69.65	0	Chaperonin complex component, TCP-1 beta subunit (CCT2)	O
SPBC1A4.08c___KOG0364	CM_3619	72.56	0	Chaperonin complex component, TCP-1 gamma subunit (CCT3)	O
Hs10835059___KOG0365	CM_2371	38.76	6.13515e-61	Beta subunit of farnesyltransferase	O
Hs21359854___KOG0366	CM_7447	53.31	1.47838e-97	Protein geranylgeranyltransferase type II, beta subunit	O
Hs4826900___KOG0367	CM_3469	27.46	4.51134e-34	Protein geranylgeranyltransferase Type I, beta subunit	O
Hs4758952___KOG0371	CM_2839	85.67	1.39649e-159	Serine/threonine protein phosphatase 2A, catalytic subunit	T
SPCC1739.12___KOG0373	CM_98	74.79	1.53364e-113	Serine/threonine specific protein phosphatase involved in cell cycle control, PP2A-related	D/T
SPBC3F6.01c___KOG0376	CM_4803	57.66	1.57913e-168	Serine-threonine phosphatase 2A, catalytic subunit	R
SPBC405.04c___KOG0394	CM_5282	72.68	8.6076e-91	Ras-related GTPase	R
YGR085c___KOG0397	CM_1416	77.51	6.19554e-78	60S ribosomal protein L11	J
YDR064w___KOG0400	CM_9947	74.67	7.88655e-66	40S ribosomal protein S13	J
At3g10950___KOG0402	CM_12045	69.23	3.88655e-32	60S ribosomal protein L37	J
Hs5032051___KOG0407	CM_6599	80.71	6.56969e-63	40S ribosomal protein S14	J
SPBC2D10.20___KOG0418	CM_4614	48.84	6.91931e-54	Ubiquitin-protein ligase	O
YGL058w___KOG0419	CM_1673	67.06	9.58149e-48	Ubiquitin-protein ligase	O
Hs4507791___KOG0420	CM_4195	57.92	5.64561e-60	Ubiquitin-protein ligase	O
SPAC30D11.13___KOG0424	CM_10113	64.05	3.65286e-57	Ubiquitin-protein ligase	O
SPBPI058___KOG0434	CM_2741	59.5	0	Isoleucyl-tRNA synthetase	J
YJR104c___KOG0441	CM_8105	69.48	4.20177e-60	Cu2+/Zn2+ superoxide dismutase SOD1	P
YIL125w___KOG0450	CM_4182	63.66	0	2-oxoglutarate dehydrogenase, E1 subunit	G
SPBC9B6.04c___KOG0460	CM_8441	66.02	2.60266e-161	Mitochondrial translation elongation factor Tu	J
YLR289w___KOG0462	CM_7469	58.72	0	Elongation factor-type GTP-binding protein	J
YER025w___KOG0466	CM_887	81.06	0	Translation initiation factor 2, gamma subunit (eIF-2gamma; GTPase)	J
Hs4759280___KOG0468	CM_7602	54.24	0	U5 snRNP-specific protein	J
YOR133w___KOG0469	CM_7375	78.95	0	Elongation factor 2	J
SPBC4.04c___KOG0477	CM_5928	65.52	0	DNA replication licensing factor, MCM2 component	L
SPAC3F10.01___KOG0481	CM_8548	64.98	0	DNA replication licensing factor, MCM5 component	L
SPBC6B1.07___KOG0495	CM_1812	41.73	0	HAT repeat protein	A
SPBC2G5.05___KOG0523	CM_2318	63.53	0	Transketolase	G
YBR221c___KOG0524	CM_1247	68.17	7.4275e-134	Pyruvate dehydrogenase E1, beta subunit	C
Hs4503771___KOG0530	CM_1404	35.97	5.94717e-55	Protein farnesyltransferase, alpha subunit/protein geranylgeranyltransferase type I, alpha subunit	O
SPCC970.03___KOG0534	CM_796	59.29	1.63432e-87	NADH-cytochrome b-5 reductase	C/H
SPBC839.17c___KOG0544	CM_600	59.29	5.93754e-31	FKBP-type peptidyl-prolyl cis-trans isomerase	O
YLL018c___KOG0556	CM_2206	54.49	2.88811e-158	Aspartyl-tRNA synthetase	J
SPBC776.15c___KOG0559	CM_12114	59.67	1.64166e-132	Dihydrolipoamide succinyltransferase (2-oxoglutarate dehydrogenase, E2 subunit)	C
YNL241c___KOG0563	CM_11838	58.01	7.27678e-170	Glucose-6-phosphate 1-dehydrogenase	G
SPAC30C2.02___KOG0567	CM_151	47.81	1.59464e-73	HEAT repeat-containing protein	R
SPBC660.07___KOG0602	CM_4542	57.87	0	Neutral trehalase	G
SPAC144.04c___KOG0622	CM_11035	52.55	9.18911e-113	Ornithine decarboxylase	E
SPBC32F12.10___KOG0625	CM_1236	58.84	0	Phosphoglucomutase	G
YBR020w___KOG0631	CM_1258	42.18	1.96496e-98	Galactokinase	G
YMR049c___KOG0650	CM_7115	50.29	0	WD40 repeat nucleolar protein Bop1, involved in ribosome biogenesis	J
Hs4502743___KOG0659	CM_437	43.44	4.42899e-70	Cdk activating kinase (CAK)/RNA polymerase II transcription initiation/nucleotide excision repair factor TFIIH/TFIIK, kinase subunit CDK7	D/K/L
SPAC3C7.11c___KOG0675	CM_7613	50.69	6.80908e-129	Calnexin	O
SPBP23A10.08___KOG0679	CM_4326	36.63	1.44845e-78	Actin-related protein - Arp4p/Act3p	Z
YPR035w___KOG0683	CM_1436	64.25	1.33459e-148	Glutamine synthetase	K
SPBC582.07c___KOG0687	CM_8895	36.23	1.41049e-78	26S proteasome regulatory complex, subunit RPN7/PSMD6	O
Hs4759034___KOG0688	CM_11822	74.76	0	Peptide chain release factor 1 (eRF1)	J
YDR394w___KOG0727	CM_9376	82.92	8.26773e-177	26S proteasome regulatory complex, ATPase RPT3	O
YGL048c___KOG0728	CM_286	77.86	2.02014e-176	26S proteasome regulatory complex, ATPase RPT6	O
YKL145w___KOG0729	CM_8590	74.3	0	26S proteasome regulatory complex, ATPase RPT1	O
YPR024w___KOG0734	CM_6388	47.24	1.01395e-159	AAA+-type ATPase containing the peptidase M41 domain	O
SPAC1834.11c___KOG0741	CM_73	52.57	0	AAA+-type ATPase	O
SPAC19G12.05___KOG0756	CM_12086	55.94	2.78589e-92	Mitochondrial tricarboxylate/dicarboxylate carrier proteins	C
SPAC4G9.20c___KOG0758	CM_4066	46.71	7.79263e-69	Mitochondrial carnitine-acylcarnitine carrier protein	C
YER053c___KOG0767	CM_5667	61.72	3.28556e-108	Mitochondrial phosphate carrier protein	C
SPCC188.06c___KOG0780	CM_8836	62.06	3.62007e-158	Signal recognition particle, subunit Srp54	U
SPAC11G7.03___KOG0784	CM_11049	67.93	1.52717e-136	Isocitrate dehydrogenase, gamma subunit	E
SPBC902.05c___KOG0785	CM_7372	70.64	4.13525e-145	Isocitrate dehydrogenase, alpha subunit	E
SPAC644.11c___KOG0787	CM_10383	47.31	2.74961e-106	Dehydrogenase kinase	T
SPBP4H10.05c___KOG0788	CM_9497	36.63	4.83113e-69	S-adenosylmethionine decarboxylase	T
YLR340w___KOG0815	CM_1570	61.54	3.29021e-100	60S acidic ribosomal protein P0	J
CE08720___KOG0817	CM_3652	43.96	7.44673e-12	Acyl-CoA-binding protein	I
YPL266w___KOG0820	CM_4710	66.41	1.11448e-100	Ribosomal RNA adenine dimethylase	A
YMR242c___KOG0829	CM_8654	69.36	3.74391e-71	Alkyl hydroperoxide reductase, thiol specific antioxidant and related enzymes	O
YML028w___KOG0852	CM_6059	65.45	2.17226e-72	Alkyl hydroperoxide reductase, thiol specific antioxidant and related enzymes	O
SPBC32H8.14___KOG0853	CM_779	45.94	4.10047e-98	Glycosyltransferase	M
SPAP7G5.05___KOG0857	CM_5926	76.85	5.66758e-101	60s ribosomal protein L10	J
SPBC13G1.11___KOG0861	CM_8138	45.23	1.69051e-48	SNARE protein YKT6, synaptobrevin/VAMP syperfamily	U
SPBC2A9.08c___KOG0862	CM_7959	58.45	2.60736e-68	Synaptobrevin/VAMP-like protein SEC22	U
SPBC30D10.02___KOG0871	CM_1047	63.06	3.66303e-35	Class 2 transcription repressor NC2, beta subunit (Dr1)	K
YHR008c___KOG0876	CM_6647	55.25	1.12002e-63	Manganese superoxide dismutase	P
SPAC3H5.10___KOG0878	CM_2137	66.67	2.59504e-44	60S ribosomal protein L32	J
SPBP8B7.25___KOG0880	CM_6343	65.29	6.15843e-60	Peptidyl-prolyl cis-trans isomerase	O
Hs4505409___KOG0888	CM_10877	63.33	6.04432e-57	Nucleoside diphosphate kinase	F
YER100w___KOG0894	CM_528	51.28	6.72501e-55	Ubiquitin-protein ligase	O
At5g09490___KOG0898	CM_5557	68.66	1.46498e-53	40S ribosomal protein S15	J
CE27311___KOG0922	CM_2855	47.94	2.82411e-171	DEAH-box RNA helicase	A
YER036c___KOG0927	CM_5374	73.84	0	Predicted transporter (ABC superfamily)	R
SPBP4H10.06c___KOG0933	CM_4235	46.59	0	Structural maintenance of chromosome protein 2 (chromosome condensation complex Condensin, subunit E)	B/D
SPAP27G11.06c___KOG0934	CM_1921	61.29	5.06579e-56	Clathrin adaptor complex, small subunit	U
Hs4757996___KOG0935	CM_1784	68.06	1.46605e-51	Clathrin adaptor complex, small subunit	U
SPBP16F5.07___KOG0937	CM_9507	66.74	2.56761e-180	Adaptor complexes medium subunit family	U
Hs14917109___KOG0938	CM_2117	51.48	2.14534e-125	Adaptor complexes medium subunit family	U
SPAC6F12.16c___KOG0948	CM_10097	62.24	0	Nuclear exosomal RNA helicase MTR4, DEAD-box superfamily	A
SPBC13G1.10c___KOG0952	CM_8137	51.49	0	DNA/RNA helicase MER3/SLH1, DEAD-box superfamily	A
YLR389c___KOG0959	CM_235	41.43	0	N-arginine dibasic convertase NRD1 and related Zn2+-dependent endopeptidases, insulinase superfamily	O
SPBP23A10.15c___KOG0960	CM_1015	65.58	7.20541e-164	Mitochondrial processing peptidase, beta subunit, and related enzymes (insulinase superfamily)	O
SPAC10F6.09c___KOG0964	CM_5938	37.33	0	Structural maintenance of chromosome protein 3 (sister chromatid cohesion complex Cohesin, subunit SMC3)	D
SPBC336.04___KOG0969	CM_8952	61.26	0	DNA polymerase delta, catalytic subunit	L
SPAC26A3.05___KOG0985	CM_882	53.73	0	DNA polymerase delta, catalytic subunit	L
YJR068w___KOG0989	CM_9936	50.92	5.59995e-104	Replication factor C, subunit RFC4	L
SPAC1687.03c___KOG0991	CM_4588	68.9	1.41525e-145	Replication factor C, subunit RFC2	L
SPBC146.03c___KOG0996	CM_9367	44.75	0	Structural maintenance of chromosome protein 4 (chromosome condensation complex Condensin, subunit C)	B/D
At1g49910___KOG1036	CM_2858	43.45	1.94284e-75	Mitotic spindle checkpoint protein BUB3, WD repeat superfamily	D
SPCC1322.05c___KOG1047	CM_4418	46.33	6.76656e-158	Bifunctional leukotriene A4 hydrolase/aminopeptidase LTA4H	E/I/O/V
SPBC146.14c___KOG1058	CM_115	49.74	0	Vesicle coat complex COPI, beta subunit	U
SPCP1E11.06___KOG1062	CM_10574	42.82	0	Vesicle coat complex AP-1, gamma subunit	U
YGR195w___KOG1068	CM_25	35.48	1.21001e-41	Exosomal 3'-5' exoribonuclease complex, subunit Rrp41 and related exoribonucleases	J
7296210___KOG1077	CM_3573	43.05	0	Vesicle coat complex AP-2, alpha subunit	U
SPAC57A7.10c___KOG1078	CM_6064	42.45	0	Vesicle coat complex COPI, gamma subunit	U
SPAC31A2.02___KOG1088	CM_3454	40.27	3.97612e-20	Uncharacterized conserved protein	S
SPAC1687.11___KOG1098	CM_1333	47.31	0	Putative SAM-dependent rRNA methyltransferase SPB1	A/R
SPAC4F10.03c___KOG1099	CM_5968	49.07	1.14483e-89	SAM-dependent methyltransferase/cell division protein FtsJ	D/R
SPAC1F7.05___KOG1112	CM_1197	77.73	0	Ribonucleotide reductase, alpha subunit	F
SPAC17A5.06___KOG1123	CM_9499	59.2	0	RNA polymerase II transcription initiation/nucleotide excision repair factor TFIIH, 3'-5' helicase subunit SSL2	K/L
SPAC1D4.12___KOG1131	CM_2944	69.79	0	RNA polymerase II transcription initiation/nucleotide excision repair factor TFIIH, 5'-3' helicase subunit RAD3	K/L
SPAC17G6.16c___KOG1137	CM_4281	47.28	0	mRNA cleavage and polyadenylation factor II complex, BRR5 (CPSF subunit)	A
YOL023w___KOG1145	CM_253	42.24	6.88355e-131	Mitochondrial translation initiation factor 2 (IF-2; GTPase)	J
SPBC342.02___KOG1148	CM_3800	49.44	1.98514e-168	Glutaminyl-tRNA synthetase	J
YOL033w___KOG1149	CM_8975	40.5	2.53046e-95	Glutamyl-tRNA synthetase (mitochondrial)	J
SPBC365.17___KOG1158	CM_7507	48.76	0	NADP/FAD dependent oxidoreductase	C
SPAC1296.06___KOG1159	CM_5679	36.45	5.22413e-107	NADP-dependent flavoprotein reductase	C
SPBC18H10.02___KOG1180	CM_4660	48.73	0	Acyl-CoA synthetase	I
7302414___KOG1185	CM_202	26.1	5.09563e-37	Thiamine pyrophosphate-requiring enzyme	E/H
YMR293c___KOG1211	CM_8108	42.37	4.54115e-96	Amidases	J
YLR253w___KOG1235	CM_2708	43.43	2.35122e-122	Predicted unusual protein kinase	R
SPAC1B1.03c___KOG1241	CM_3074	44.68	0	Karyopherin (importin) beta 1	U/Y
SPAC16E8.17c___KOG1255	CM_5377	65.12	3.3431e-103	Succinyl-CoA synthetase, alpha subunit	C
YKL104c___KOG1268	CM_1493	61.45	0	Glucosamine 6-phosphate synthetases, contain amidotransferase and phosphosugar isomerase domains	M
SPAC959.03c___KOG1272	CM_6138	45.32	4.40337e-128	WD40-repeat-containing subunit of the 18S rRNA processing complex	A
Hs18105063___KOG1299	CM_3849	46.68	1.94918e-143	Vacuolar sorting protein VPS45/Stt10 (Sec1 family)	U
SPCC584.05___KOG1300	CM_2867	30.51	9.10816e-85	Vesicle trafficking protein Sec1	U
SPCC74.01___KOG1301	CM_867	41	5.48431e-139	Vesicle trafficking protein Sly1 (Sec1 family)	U
SPCC1906.01___KOG1322	CM_7170	72.8	1.3525e-157	GDP-mannose pyrophosphorylase/mannose-1-phosphate guanylyltransferase	M
SPAC1002.09c___KOG1335	CM_47	62.96	1.3525e-157	Dihydrolipoamide dehydrogenase	C
YNL330c___KOG1342	CM_3336	67.83	2.05297e-170	Predicted DNA repair exonuclease SIA1	R
YDR331w___KOG1349	CM_1497	68.44	2.56306e-112	Gpi-anchor transamidase	O
SPAC222.12c___KOG1350	CM_1118	79.71	0	F0F1-type ATP synthase, beta subunit	C
YBR127c___KOG1351	CM_2407	86.18	0	Vacuolar H+-ATPase V1 sector, subunit B	C
SPAC14C4.14___KOG1353	CM_7328	74.32	0	F0F1-type ATP synthase, alpha subunit	C
SPAC144.03___KOG1355	CM_9423	59.67	1.24603e-147	Adenylosuccinate synthase	F
SPBC18E5.02c___KOG1358	CM_3036	44.15	3.74092e-110	Adenylosuccinate synthase	F
SPBC14F5.04c___KOG1367	CM_4921	70.98	2.65426e-168	3-phosphoglycerate kinase	G
YER043c___KOG1370	CM_6449	74.83	0	S-adenosylhomocysteine hydrolase	H
CE14954___KOG1373	CM_3909	64.19	0	Transport protein Sec61, alpha subunit	O/U
SPBC32F12.04___KOG1374	CM_1314	70.43	0	Gamma tubulin	Z
SPBC215.09c___KOG1390	CM_7605	61.38	2.02828e-135	S-adenosylhomocysteine hydrolase	H
YML126c___KOG1393	CM_1044	60.39	1.16189e-161	Hydroxymethylglutaryl-CoA synthase	I
SPBC887.13c___KOG1394	CM_5048	52.56	1.23119e-125	3-oxoacyl-(acyl-carrier-protein) synthase (I and II)	I/Q
Hs5174741___KOG1415	CM_2879	40	4.3713e-46	Ubiquitin C-terminal hydrolase UCHL1	O
YGL001c___KOG1430	CM_9920	39.34	9.83084e-66	C-3 sterol dehydrogenase/3-beta-hydroxysteroid dehydrogenase and related dehydrogenases	E/I
SPAC644.14c___KOG1433	CM_7057	79.82	2.61146e-158	DNA repair protein RAD51/RHP55	L
YER136w___KOG1439	CM_4691	58.84	1.6078e-157	RAB proteins geranylgeranyltransferase component A (RAB escort protein)	O
YHL011c___KOG1448	CM_5214	66.25	2.55139e-123	Ribose-phosphate pyrophosphokinase	E/F
YLR377c___KOG1458	CM_4181	56.93	4.91268e-114	Fructose-1,6-bisphosphatase	G
SPAC23G3.11___KOG1463	CM_6222	55.2	1.48946e-135	26S proteasome regulatory complex, subunit RPN6/PSMD11	O
SPCC11E10.07c___KOG1466	CM_7502	40.11	3.0271e-70	Translation initiation factor 2B, alpha subunit (eIF-2Balpha/GCN3)	J
At2g05830___KOG1468	CM_613	50.84	9.0781e-91	Predicted translation initiation factor related to eIF-2B alpha/beta/delta subunits (CIG2/IDI2)	J
YAL036c___KOG1487	CM_3659	65.85	6.54649e-147	GTP-binding protein DRG1 (ODN superfamily)	T
YBR025c___KOG1491	CM_322	67.94	1.57786e-155	Predicted GTP-binding protein (ODN superfamily)	R
SPCC306.08c___KOG1494	CM_6857	63.35	1.79709e-113	NAD-dependent malate dehydrogenase	C
Hs4506221___KOG1498	CM_6723	44.03	1.88348e-120	26S proteasome regulatory complex, subunit RPN5/PSMD12	O
SPBC14F5.05c___KOG1506	CM_5009	78.22	8.53675e-176	S-adenosylmethionine synthetase	H
SPBC14C8.06___KOG1523	CM_11037	51.84	5.25815e-110	Actin-related protein Arp2/3 complex, subunit ARPC1/p41-ARC	Z
YLR174w___KOG1526	CM_369	67.73	5.97302e-169	NADP-dependent isocitrate dehydrogenase	C
YBR039w___KOG1531	CM_8041	49.82	5.73014e-70	F0F1-type ATP synthase, gamma subunit	C
SPBC119.15___KOG1532	CM_2336	48	2.00191e-93	GTPase XAB1, interacts with DNA repair protein XPA	L
YOR262w___KOG1533	CM_2859	51.75	2.3857e-88	Predicted GTPase	R
YLR243w___KOG1534	CM_5010	53.5	9.27367e-85	Putative transcription factor FET5	K
YNL168c___KOG1535	CM_7331	44.05	1.64956e-55	Predicted fumarylacetoacetate hydralase	R
SPCC1672.07___KOG1539	CM_6304	34.76	1.669e-162	WD repeat protein	R
SPCC4G3.04c___KOG1540	CM_8419	57.58	2.68792e-77	Ubiquinone biosynthesis methyltransferase COQ5	H
YCR047c___KOG1541	CM_11050	52.82	6.77634e-73	Predicted protein carboxyl methylase	R
Hs20560255___KOG1549	CM_3259	64.03	4.70409e-167	Cysteine desulfurase NFS1	E
Hs5031981___KOG1555	CM_3337	70.18	3.35215e-119	26S proteasome regulatory complex, subunit RPN11	O
SPCC1682.10___KOG1556	CM_7978	60.54	1.65001e-104	26S proteasome regulatory complex, subunit RPN8/PSMD7	O
YPR069c___KOG1562	CM_5113	67.93	4.24244e-115	Spermidine synthase	E
CE14890___KOG1566	CM_9033	41.64	4.24658e-69	Conserved protein Mo25	S
YJL026w___KOG1567	CM_6165	59.71	6.01821e-142	Ribonucleotide reductase, beta subunit	F
YMR035w___KOG1568	CM_7371	30	5.47344e-18	Mitochondrial inner membrane protease, subunit IMP2	O/U
YDL014w___KOG1596	CM_2975	73.75	1.57625e-105	Fibrillarin and related nucleolar RNA-binding proteins	A
SPAC16E8.16___KOG1597	CM_4966	42.46	1.14697e-65	Transcription initiation factor TFIIB	K
YBR011c___KOG1626	CM_1578	68.88	1.51024e-119	NADP-dependent isocitrate dehydrogenase	C
SPBC16D10.09___KOG1636	CM_4585	65.4	2.43074e-91	DNA polymerase delta processivity factor (proliferating cell nuclear antigen)	L
SPBC25H2.02___KOG1637	CM_4880	60.34	0	Threonyl-tRNA synthetase	J
SPCC550.06c___KOG1641	CM_174	63.46	2.0003e-34	Mitochondrial chaperonin	O
SPCC24B10.21___KOG1643	CM_2812	59.11	4.32757e-86	Triosephosphate isomerase	G
SPBC1861.08c___KOG1644	CM_780	46.86	2.06414e-54	U2-associated snRNP A' protein	A
SPAC13G6.07c___KOG1646	CM_5209	71.85	1.33127e-99	40S ribosomal protein S6	J
YEL051w___KOG1647	CM_2819	69.53	1.60078e-96	Vacuolar H+-ATPase V1 sector, subunit D	C
YBL078c___KOG1654	CM_3877	79.31	1.57716e-51	Microtubule-associated anchor protein involved in autophagy and membrane trafficking	Z
YDR298c___KOG1662	CM_10378	43.68	2.70958e-41	Mitochondrial F1F0-ATP synthase, subunit OSCP/ATP5	C
YOR332w___KOG1664	CM_10444	39.91	3.2777e-43	Vacuolar H+-ATPase V1 sector, subunit E	C
SPCC1450.04___KOG1668	CM_7830	53.48	4.37521e-56	Elongation factor 1 beta/delta chain	K
YMR121c___KOG1678	CM_6496	75.86	2.54577e-90	60s ribosomal protein L15	J
SPAC22E12.05c___KOG1688	CM_7232	57.49	1.1328e-53	Golgi proteins involved in ER retention (RER)	U
YML012w___KOG1691	CM_1223	52.22	5.78788e-51	emp24/gp25L/p24 family of membrane trafficking proteins	U
YGL200c___KOG1692	CM_2471	46.34	4.3212e-48	Putative cargo transport protein EMP24 (p24 protein family)	U
SPAC23A1.03___KOG1712	CM_10975	55.43	1.4072e-50	Adenine phosphoribosyl transferases	F
SPCC330.14c___KOG1722	CM_10404	56.06	2.41958e-35	60s ribosomal protein L24	J
YLR009w___KOG1723	CM_9261	72.39	2.71976e-54	60s ribosomal protein L30 isolog	J
YKL056c___KOG1727	CM_3199	55.03	8.14451e-54	Microtubule-binding protein (translationally controlled tumor protein)	D/Z
YDR025w___KOG1728	CM_4662	75.47	2.59278e-68	40S ribosomal protein S11	J
SPAC17C9.09c___KOG1733	CM_5103	44.44	8.91546e-21	Mitochondrial import inner membrane translocase, subunit TIM13	U
YGL103w___KOG1742	CM_1786	72.48	1.12387e-61	60s ribosomal protein L15/L27	J
CE11316___KOG1746	CM_8061	43.81	4.28459e-25	Defender against cell death protein/oligosaccharyltransferase, epsilon subunit	D/O
SPAC4F8.06___KOG1750	CM_2873	58.87	1.73554e-37	Mitochondrial/chloroplast ribosomal protein S12	J
SPAC664.04c___KOG1753	CM_516	81.29	8.69414e-64	40S ribosomal protein S16	J
YJL190c___KOG1754	CM_3013	78.46	1.11155e-59	40S ribosomal protein S15/S22	J
SPAC4A8.15c___KOG1755	CM_8100	41.6	2.24744e-22	Profilin	Z
SPBC13E7.04___KOG1758	CM_6076	48.25	4.92565e-32	Mitochondrial F1F0-ATP synthase, subunit delta/ATP16	C
YNL153c___KOG1760	CM_3208	40.16	3.02056e-19	Molecular chaperone Prefoldin, subunit 4	O
SPCP1E11.09c___KOG1762	CM_8606	50.89	4.50525e-21	60s acidic ribosomal protein P1	J
YDR510w___KOG1769	CM_8266	53.49	5.68757e-24	Ubiquitin-like proteins	O
YNL244c___KOG1770	CM_11867	64.35	1.79815e-32	Translation initiation factor 1 (eIF-1/SUI1)	J
SPBC1289.05c___KOG1772	CM_6880	39.6	2.98289e-13	Vacuolar H+-ATPase V1 sector, subunit G	C
SPBC11G11.06c___KOG1774	CM_10686	56.63	3.13091e-24	Small nuclear ribonucleoprotein E	A
SPBC20F10.09___KOG1775	CM_3458	60.27	2.88609e-21	U6 snRNA-associated Sm-like protein	A
SPBC1685.10___KOG1779	CM_2343	81.48	5.47147e-35	40s ribosomal protein S27	J
SPBC4B4.05___KOG1780	CM_7592	64.79	5.61391e-24	Small Nuclear ribonucleoprotein G	A
At2g03870___KOG1781	CM_6257	56.38	1.79116e-26	Small Nuclear ribonucleoprotein splicing facto	A
YJL124c___KOG1782	CM_4629	32	1.98196e-15	Small Nuclear ribonucleoprotein splicing factor	A
Hs7706425___KOG1784	CM_2502	43.75	5.04722e-18	Small Nuclear ribonucleoprotein splicing factor	A
Hs17999537___KOG1795	CM_975	71.45	0	U5 snRNP spliceosome subunit	A
Hs13435350___KOG1800	CM_10133	42.49	3.50996e-89	Ferredoxin/adrenodoxin reductase	F
YGR048w___KOG1816	CM_7710	46.71	1.3747e-75	Ubiquitin fusion-degradation protein	O
SPAC6G9.08___KOG1872	CM_5331	38.12	8.53523e-106	Ubiquitin-specific protease	O
YDR037w___KOG1885	CM_5861	58.66	0	Lysyl-tRNA synthetase (class II)	J
YKL212w___KOG1889	CM_7652	41.83	3.85789e-126	Cell cycle control protein (crooked neck)	D
SPBC31F10.11c___KOG1915	CM_5772	55.42	0	Cell cycle control protein (crooked neck)	D
SPBC2G2.12___KOG1936	CM_2201	59.06	8.94152e-160	Histidyl-tRNA synthetase	J
YDR190c___KOG1942	CM_7705	69.46	0	DNA helicase, TBP-interacting protein	L
SPBC1703.04___KOG1979	CM_10999	37.45	1.41721e-133	DNA mismatch repair protein - MLH1 family	L
SPAC23H4.15___KOG1980	CM_6139	38.07	7.65079e-153	Uncharacterized conserved protein	S
SPCC31H12.07___KOG1986	CM_496	61.47	0	Vesicle coat complex COPII, subunit SEC23	U
YGL238w___KOG1992	CM_5882	41.84	0	Nuclear export receptor CSE1/CAS (importin beta superfamily)	U/Y
YBL022c___KOG2004	CM_11439	52.78	0	Mitochondrial ATP-dependent protease PIM1/LON	O
YPR180w___KOG2014	CM_11812	34.83	2.44845e-56	SMT3/SUMO-activating complex, AOS1/RAD31 component	O
YHR111w___KOG2017	CM_11458	37.92	5.19116e-92	Molybdopterin synthase sulfurylase	H
SPBC83.14c___KOG2035	CM_1732	58.99	2.0871e-121	Replication factor C, subunit RFC3	D/L
YNL132w___KOG2036	CM_7595	58.32	0	Predicted P-loop ATPase fused to an acetyltransferase	R
YOR048c___KOG2044	CM_6395	44.36	0	5'-3' exonuclease HKE1/RAT1	A/L
Hs17482550___KOG2047	CM_2818	49.81	0	mRNA splicing factor	A
YHR024c___KOG2067	CM_3277	50	4.04798e-64	Mitochondrial processing peptidase, alpha subunit	O
YER009w___KOG2104	CM_7245	47.33	8.70129e-31	Nuclear transport factor 2	U
SPAC16E8.07c___KOG2189	CM_864	47.69	0	Vacuolar H+-ATPase V0 sector, subunit a	C
SPAC10F6.10___KOG2270	CM_8009	46.49	6.22898e-91	Serine/threonine protein kinase involved in cell cycle control	D/T
SPBC1198.08___KOG2276	CM_3495	56.2	9.38189e-161	Metalloexopeptidases	E
SPBC1271.02___KOG2292	CM_3047	62.1	0	Oligosaccharyltransferase, STT3 subunit	O
YHR074w___KOG2303	CM_5223	60.03	0	Predicted NAD synthase, contains CN hydrolase domain	H/R
YIL018w___KOG2309	CM_10774	73.62	1.86248e-107	60s ribosomal protein L2/L8	J
YGL236c___KOG2311	CM_11861	47.35	9.19383e-158	NAD/FAD-utilizing protein possibly involved in translation	J
SPCC330.09___KOG2321	CM_6471	42.81	1.42333e-126	WD40 repeat protein	R
SPAC10F6.03c___KOG2387	CM_6676	63.7	0	CTP synthase (UTP-ammonia lyase)	F
YOR356w___KOG2415	CM_9880	55.4	0	Electron transfer flavoprotein ubiquinone oxidoreductase	C
SPBC1604.05___KOG2446	CM_2159	70.09	0	Glucose-6-phosphate isomerase	G
YBR006w___KOG2451	CM_1779	53.18	6.37678e-154	Aldehyde dehydrogenase	C
YLR058c___KOG2467	CM_9361	67.8	0	Glycine/serine hydroxymethyltransferase	E
SPAC23A1.12c___KOG2472	CM_3685	54.59	0	Phenylalanyl-tRNA synthetase beta subunit	J
SPBC19F5.05c___KOG2481	CM_8510	47.28	2.37378e-127	Protein required for normal rRNA processing	A
YHR011w___KOG2509	CM_3514	42.63	1.19997e-81	Seryl-tRNA synthetase	J
SPAC3G6.06c___KOG2519	CM_9195	59.78	2.88167e-120	5'-3' exonuclease	L
YLR175w___KOG2529	CM_9041	72.77	1.00142e-171	Pseudouridine synthase	J
SPCPJ732.02c___KOG2531	CM_6075	46.03	4.03927e-137	Sugar (pentulose and hexulose) kinases	G
SPAC29A4.20___KOG2535	CM_17	77.63	0	RNA polymerase II elongator complex, subunit ELP3/histone acetyltransferase	B/K
7294561___KOG2537	CM_7077	50.37	5.79241e-143	Phosphoglucomutase/phosphomannomutase	G
YLR028c___KOG2555	CM_848	67.23	0	AICAR transformylase/IMP cyclohydrolase/methylglyoxal synthase	F
SPAC23G3.06___KOG2572	CM_7769	57.4	7.03338e-140	Ribosome biogenesis protein - Nop58p/Nop5p	A/J
Hs7661654___KOG2574	CM_5771	33.56	3.54982e-62	mRNA splicing factor PRP31	A
SPBC342.01c___KOG2575	CM_9926	38.39	9.46561e-106	Glucosyltransferase - Alg6p	E/G
YHL013c___KOG2606	CM_6531	31.25	3.01576e-29	OTU (ovarian tumor)-like cysteine protease	O/T
YHR170w___KOG2613	CM_10321	60.3	5.74627e-172	NMD protein affecting ribosome stability and mRNA decay	J
SPAC6C3.04___KOG2617	CM_2065	72.96	0	Putative translation initiation inhibitor UK114/IBM1	J
7291852___KOG2623	CM_9618	40	2.03797e-68	Tyrosyl-tRNA synthetase	J
SPBC36.09___KOG2636	CM_8532	42.71	1.38809e-103	Splicing factor 3a, subunit 3	A
SPCC1322.04___KOG2638	CM_3093	69.2	0	UDP-glucose pyrophosphorylase	G
YHR183w___KOG2653	CM_1791	70.9	0	6-phosphogluconate dehydrogenase	G
YGR254w___KOG2670	CM_9764	72.81	0	Enolase	G
YPL235w___KOG2680	CM_2078	67.52	0	DNA helicase TIP49, TBP-interacting protein	K
YLR359w___KOG2700	CM_6649	55.96	9.78376e-157	Adenylosuccinate lyase	F
YGR211w___KOG2703	CM_6010	48.45	3.66924e-122	C4-type Zn-finger protein	R
SPCC1259.10___KOG2707	CM_9625	31.85	3.78014e-49	Predicted metalloprotease with chaperone activity (RNAse H/HSP70 fold)	O
YOL059w___KOG2711	CM_6568	43.28	9.06607e-97	Glycerol-3-phosphate dehydrogenase/dihydroxyacetone 3-phosphate reductase	C
YJR117w___KOG2719	CM_828	45.43	6.98601e-117	Metalloprotease	R
YGL143c___KOG2726	CM_1682	39.95	6.9865e-71	Mitochondrial polypeptide chain release factor	J
YIL083c___KOG2728	CM_11888	47.68	1.00925e-70	Uncharacterized conserved protein with similarity to phosphopantothenoylcysteine synthetase/decarboxylase	R
YJR006w___KOG2732	CM_4502	32.91	1.19415e-60	DNA polymerase delta, regulatory subunit 55	L
SPBC3E7.10___KOG2738	CM_2674	60.61	2.62641e-140	Putative methionine aminopeptidase	O
SPCC338.15___KOG2754	CM_6239	31.29	5.88617e-60	Oligosaccharyltransferase, beta subunit	O
YER003c___KOG2757	CM_3374	49	8.57772e-118	Mannose-6-phosphate isomerase	G
SPAC2F7.05c___KOG2767	CM_1470	44.2	1.10859e-89	Translation initiation factor 5 (eIF-5)	J
SPAC31G5.14___KOG2770	CM_5781	50.64	6.84781e-104	Aminomethyl transferase	E
SPCC1020.06c___KOG2772	CM_8014	60.87	1.86765e-107	Transaldolase	G
SPBC14C8.03___KOG2775	CM_5723	62.5	1.41431e-136	Metallopeptidase	R
YNL075w___KOG2781	CM_343	58.64	1.51611e-101	U3 small nucleolar ribonucleoprotein (snoRNP) component	A
YPR047w___KOG2783	CM_6634	47.51	7.1532e-118	Phenylalanyl-tRNA synthetase	J
YFL022c___KOG2784	CM_129	51.37	5.86958e-146	Phenylalanyl-tRNA synthetase, beta subunit	J
SPCC550.15c___KOG2785	CM_4214	34.42	3.66169e-52	C2H2-type Zn-finger protein	R
YBR037c___KOG2792	CM_5247	52.61	2.48137e-71	Putative cytochrome C oxidase assembly protein	C
Hs4505651___KOG2803	CM_9107	36.71	7.89382e-69	Choline phosphate cytidylyltransferase/Predicted CDP-ethanolamine synthase	I
SPCC1682.07___KOG2807	CM_6122	45.75	2.69439e-105	RNA polymerase II transcription initiation/nucleotide excision repair factor TFIIH, subunit SSL1	K/L
SPAC1142.06___KOG2825	CM_10188	63.08	1.24557e-112	Putative arsenite-translocating ATPase	P
SPAC24C9.03___KOG2833	CM_11075	55.44	3.59651e-122	Mevalonate pyrophosphate decarboxylase	I
SPAC6B12.10c___KOG2851	CM_4998	53.83	1.9149e-130	Eukaryotic-type DNA primase, catalytic (small) subunit	L
CE12564___KOG2854	CM_1719	50.15	1.61947e-83	Possible pfkB family carbohydrate kinase	G
SPBC16G5.02c___KOG2855	CM_9520	41.46	3.20679e-52	Ribokinase	G
YCL059c___KOG2874	CM_5778	68.93	8.09271e-109	rRNA processing protein	D/J
SPAC22A12.10___KOG2877	CM_9635	44.28	4.72352e-78	sn-1,2-diacylglycerol ethanolamine- and cholinephosphotranferases	I
SPAC22A12.05___KOG2906	CM_10568	50.43	8.40154e-30	RNA polymerase III subunit C11	K
SPAC607.05___KOG2908	CM_9383	42.56	5.07413e-80	26S proteasome regulatory complex, subunit RPN9/PSMD13	O
YKL080w___KOG2909	CM_5782	40.41	2.43444e-75	Vacuolar H+-ATPase V1 sector, subunit C	C
YJR007w___KOG2916	CM_6370	61.51	2.56725e-104	Translation initiation factor 2, alpha subunit (eIF-2alpha)	J
7290070___KOG2930	CM_11777	92.71	5.70324e-51	SCF ubiquitin ligase, Rbx1 component	O
Hs11056018___KOG2948	CM_10081	43.41	1.11289e-72	Predicted metal-binding protein	R
SPBC1773.11c___KOG2952	CM_7981	45.82	1.95486e-101	Cell cycle control protein	D/K/T
SPAC17A2.03c___KOG2957	CM_402	54.37	1.26873e-110	Vacuolar H+-ATPase V0 sector, subunit d	C
SPAC6B12.09___KOG2967	CM_8707	33.22	4.88282e-45	Uncharacterized conserved protein	S
YOL077c___KOG2971	CM_1139	53.65	9.7361e-93	RNA-binding protein required for biogenesis of the ribosomal 60S subunit	J
YNR007c___KOG2981	CM_1461	35.23	2.42838e-51	Protein involved in autophagocytosis during starvation	R
SPAC9G1.03c___KOG2988	CM_5927	74.26	7.26518e-42	60S ribosomal protein L30	J
SPAC2F7.14c___KOG3013	CM_9251	49.09	7.21942e-66	Exosomal 3'-5' exoribonuclease complex, subunit Rrp4	A
YGL091c___KOG3022	CM_2486	64.65	3.30824e-124	Predicted ATPase, nucleotide-binding	D
YKR081c___KOG3031	CM_900	48.82	4.03495e-76	Protein required for biogenesis of the ribosomal 60S subunit	J
SPBC215.02___KOG3048	CM_2581	41.13	8.91181e-28	Molecular chaperone Prefoldin, subunit 5	O
YLL041c___KOG3049	CM_7438	73.5	1.11518e-108	Succinate dehydrogenase, Fe-S protein subunit	C
SPBC29A3.18___KOG3052	CM_2777	59.22	1.23163e-96	Cytochrome c1	C
SPAC222.06___KOG3064	CM_3159	54.31	8.5027e-56	RNA-binding nuclear protein (MAK16) containing a distinct C4 Zn-finger	A
YKL024c___KOG3079	CM_8472	59.3	7.21186e-67	Uridylate kinase/adenylate kinase	F
YGR231c___KOG3090	CM_4994	77.05	1.05187e-109	Prohibitin-like protein	O
7297696___KOG3106	CM_1281	56.02	3.05574e-58	ER lumen protein retaining receptor	U
SPCC16C4.10___KOG3147	CM_9566	48.98	2.43118e-57	6-phosphogluconolactonase - like protein	G
SPAC17G8.07___KOG3149	CM_8005	34.67	2.35647e-28	Transcription initiation factor IIF, auxiliary subunit	K
At1g11930___KOG3157	CM_3579	45.53	4.35319e-49	Proline synthetase co-transcribed protein	R
SPCP1E11.08___KOG3163	CM_8055	68.58	1.16339e-100	Uncharacterized conserved protein related to ribosomal protein S8E	R
SPCC18.12c___KOG3164	CM_6776	46.67	1.37644e-38	Uncharacterized proteins of PilT N-term./Vapc superfamily	R
YDL208w___KOG3167	CM_7875	64.56	6.70999e-22	Box H/ACA snoRNP component, involved in ribosomal RNA pseudouridinylation	A
Hs4826659___KOG3174	CM_9056	52.47	1.7641e-82	Uncharacterized proteins of PilT N-term./Vapc superfamily	R
YGR207c___KOG3180	CM_9025	53.46	6.7577e-67	Electron transfer flavoprotein, beta subunit	C
YPR016c___KOG3185	CM_9552	75.92	1.04818e-111	Translation initiation factor 6 (eIF-6)	J
SPBC1711.03___KOG3188	CM_3042	48.06	1.73477e-62	Uncharacterized conserved protein	S
SPAC1556.07___KOG3189	CM_3456	65.37	2.67771e-98	Phosphomannomutase	I
YIL133c___KOG3204	CM_3712	70.5	7.22725e-79	60S ribosomal protein L13a	J
SPAC6F12.06___KOG3205	CM_8233	51.11	5.37186e-48	Rho GDP-dissociation inhibitor	T
YBR154c___KOG3218	CM_6415	46.82	1.89889e-56	RNA polymerase, 25-kDa subunit (common to polymerases I, II and III)	K
CE25662___KOG3222	CM_11832	55.25	1.00011e-51	Inosine triphosphate pyrophosphatase	F
YKL041w___KOG3229	CM_310	41.77	4.27166e-32	Vacuolar sorting protein VPS24	U
YKR035w-a___KOG3232	CM_1048	46.97	4.25504e-45	Vacuolar assembly/sorting protein DID2	U
SPAC18G6.06___KOG3237	CM_5871	37.57	5.89864e-25	Uncharacterized conserved protein	S
SPBC16C6.05___KOG3239	CM_7585	48.95	1.14782e-44	Density-regulated protein related to translation initiation factor 1 (eIF-1/SUI1)	R
YEL034w___KOG3271	CM_10142	75.16	6.64936e-63	Translation initiation factor 5A (eIF-5A)	J
YOR145c___KOG3273	CM_6566	69.68	1.19367e-86	Predicted RNA-binding protein Pno1p interacting with Nob1p and involved in 26S proteasome assembly	O
YDL125c___KOG3275	CM_9389	60.61	4.65782e-44	Zinc-binding protein of the histidine triad (HIT) family	T
SPAC2C4.16c___KOG3283	CM_10389	70.79	2.01831e-78	40S ribosomal protein S8	J
YPL065w___KOG3284	CM_5906	39.25	1.46522e-39	Vacuolar sorting protein VPS28	U
SPBC20F10.06___KOG3285	CM_7468	52.88	8.24582e-64	Spindle assembly checkpoint protein	D/Z
Hs13904870___KOG3291	CM_2988	77.72	1.42289e-82	Ribosomal protein S7	J
Hs15431295___KOG3295	CM_1256	45.62	6.04846e-43	60S Ribosomal protein L13	J
SPBC2G5.07c___KOG3297	CM_7039	38.54	6.20231e-39	DNA-directed RNA polymerase subunit E	K
SPAC24H6.07___KOG3301	CM_2524	86.96	5.55357e-79	Ribosomal protein S4	J
YML026c___KOG3311	CM_5367	79.1	5.49825e-60	Ribosomal protein S18	J
SPAC3H8.07c___KOG3313	CM_6701	52.05	1.20827e-44	Predicted membrane protein	S
CE26347___KOG3318	CM_10256	32.95	1.97387e-23	Predicted membrane protein	S
SPAC18G6.14c___KOG3320	CM_1887	60.71	7.81429e-56	40S ribosomal protein S7	J
YKR068c___KOG3330	CM_4242	58.66	1.28916e-60	Transport protein particle (TRAPP) complex subunit	U
SPCC576.07___KOG3343	CM_1010	42.27	4.25511e-43	Vesicle coat complex COPI, zeta subunit	U
At4g16710___KOG3349	CM_7905	41.73	2.46907e-20	Predicted glycosyltransferase	R
SPAC227.13c___KOG3361	CM_5951	72.36	5.89573e-50	Iron binding protein involved in Fe-S cluster formation	C
YLR066w___KOG3372	CM_5489	32.37	3.09047e-16	Signal peptidase complex subunit	U
SPAC607.03c___KOG3387	CM_2275	67.21	3.26573e-44	60S ribosomal protein 15.5kD/SNU13, NHP2/L7A family (includes ribonuclease P subunit p38), involved in splicing	A/J
YOR224c___KOG3400	CM_5520	37.06	1.31218e-23	RNA polymerase subunit 8	K
SPBC24C6.11___KOG3404	CM_2122	62.42	1.56428e-50	G10 protein/predicted nuclear transcription regulator	K
YPR187w___KOG3405	CM_3185	73.49	1.9441e-33	RNA polymerase subunit K	K
SPCC962.04___KOG3406	CM_9459	68.14	6.37032e-42	40S ribosomal protein S12	J
SPBC21C3.13___KOG3411	CM_3317	60.76	3.26963e-49	40S ribosomal protein S19	J
SPBC685.07c___KOG3418	CM_7457	64.44	1.26105e-50	60S ribosomal protein L27	J
SPAC27D7.07c___KOG3428	CM_6709	67.71	1.02823e-30	Small nuclear ribonucleoprotein SMD1 and related snRNPs	A
CE00788___KOG3430	CM_3979	72.29	2.58961e-33	Dynein light chain type 1	Z
YGR020c___KOG3432	CM_8630	67.83	4.771e-40	60S ribosomal protein L35	J
Hs6005860___KOG3436	CM_275	67.02	1.59054e-30	60S ribosomal protein L35	J
YJL104w___KOG3442	CM_8106	41.27	7.8129e-21	Uncharacterized conserved protein	S
YBL026w___KOG3448	CM_11544	33.85	6.28538e-06	Predicted snRNP core protein	A
SPCC191.07___KOG3453	CM_10384	68.22	1.5785e-41	Cytochrome c	C
SPBC2G2.03c___KOG3457	CM_4303	45.24	7.86913e-18	Sec61 protein translocation complex, beta subunit	O
SPAC2C4.03c___KOG3459	CM_2265	65.45	1.887e-41	Small nuclear ribonucleoprotein (snRNP) Sm core protein	A
SPCC553.11c___KOG3463	CM_11004	59	2.20235e-32	Transcription initiation factor IIA, gamma subunit	K
YHR141c___KOG3464	CM_9141	87.62	6.94858e-49	60S ribosomal protein L44	J
YLR185w___KOG3475	CM_4105	75.58	1.42316e-34	Signal recognition particle, subunit Srp9	U
YEL020w-a___KOG3479	CM_2806	47.44	3.38193e-17	Mitochondrial import inner membrane translocase, subunit TIM9	U
YHR005c-a___KOG3480	CM_6902	61.84	1.55164e-25	Mitochondrial import inner membrane translocase, subunits TIM10/TIM12	U
SPBC3E7.14___KOG3482	CM_103	60.53	2.57853e-23	Small nuclear ribonucleoprotein (snRNP) SMF	A
SPAC13G6.04___KOG3489	CM_11819	41.33	2.35464e-12	Mitochondrial import inner membrane translocase, subunit TIM8	U
SPBC31E1.03___KOG3493	CM_365	42.25	3.28036e-10	Ubiquitin-like protein	O
SPAC1B3.12c___KOG3497	CM_6098	67.61	7.45773e-24	DNA-directed RNA polymerase, subunit RPB10	K
SPAC4G8.02c___KOG3498	CM_1775	52.94	1.44672e-19	Preprotein translocase, gamma subunit	U
SPBC577.02___KOG3499	CM_11046	62.16	2.45938e-17	60S ribosomal protein L38	J
SPCC285.15c___KOG3502	CM_4960	83.33	9.25675e-22	40S ribosomal protein S28	J
YHR072w-a___KOG3503	CM_1613	70	3.39829e-17	H/ACA snoRNP complex, subunit NOP10	A
YLR388w___KOG3506	CM_6960	75	1.4321e-20	40S ribosomal protein S29	J
SPBC146.12___KOG3855	CM_5528	39.57	1.02748e-89	Monooxygenase involved in coenzyme Q (ubiquinone) biosynthesis	C/H
SPAC27D7.06___KOG3954	CM_10152	55.59	3.73115e-97	Electron transfer flavoprotein, alpha subunit	C
SPCC61.03___KOG3974	CM_7297	50.8	7.17623e-86	Predicted sugar kinase	G
YOL005c___KOG4392	CM_3931	53.21	1.18091e-30	RNA polymerase, subunit L	K
SPAC19D5.05c___KOG4655	CM_1803	63.22	1.97416e-58	U3 small nucleolar ribonucleoprotein (snoRNP) component	A
Hs4506671___KOG3449	CM_5558_g	62.9	2.32348e-14	60S acidic ribosomal protein P2	J
