# Supplementary material for: Genome Assembly of the Fungus Cochliobolus miyabeanus, and Transcriptome Analysis during Early Stages of Infection on American Wildrice (Zizania palustris L.)
Source: PLoS One. 2016 Jun 2;11(6):e0154122. doi: 10.1371/journal.pone.0154122 (PMC4890743; doi:10.1371/journal.pone.0154122)
Supplement: S3 Table — (a) HMMER using hmmscan algorithm to compare protein sequences against collections of profiles (only Pfam protein family was used). Proteins with transmembrane regions as detected by Phobius were removed from the analysis. (b) Values of HCSSPs calculated as in [28] (as least twice the general average of cysteines in the CmTG12bL2 proteome), and (c) as in [24] (over 2% of cysteines). All SSPs were under 200 amino acids in length. (XLSX) [file pone.0154122.s010.xlsx]

## Sheet: Sheet1
S3 Table. Comparison of small secreted proteins of C. miyabeanus CmTG12bL2 with those reported for eighteen Dothidiomycetes genomes
	Number of SSPs	SSPs as percentage of all proteins	% SSPs with a PFAM domain(a)	% Cys in SSPs	Number of high cysteine SSPs	High cysteine SSPs as a percentage of all proteins	% High cysteine SSPs with a PFAM domain(a)	% Cys in high cysteine SSPs	Number of all other proteins	% other proteins with a PFAM domain(a)	% Cys in all other proteins	Number of all proteins	% all proteins with a PFAM domain(a)	% Cys in all proteins	Reference
All Dothidiomycetes (18 genomes)	67-251	0.6-2.0	4.7-13.4	2.4-3.8	28-149	0.3-1.3	3.4-14.5	4.5-5.6	9628-13903	44.2-58.4	1.1-1.4	9739-14127	43.7-57.9	1.1-1.4	Ohm et al., 2012
Cochliobolus sp. (3 genomes)	210-251	1.7-2.0	10.0-10.4	3.6-3.7	126-149	1.0-1.2	7.9-10.3	5.5-5.6	12040-13097	54.2-55.7	1.3	12250-13336	53.5-54.9	1.3	Ohm et al., 2012
Cochliobolus miyabeanus CmTG12bL2	187	1.7	13.9	3.4	103(b); 120(c)	0.9(b); 1.1(c)	10.7(b); 10.8(c)	5.5(b); 5(c)	10813	68.6	1.1	11000	68.8	1.2	This study
