# Supplementary material for: Genome Assembly of the Fungus Cochliobolus miyabeanus, and Transcriptome Analysis during Early Stages of Infection on American Wildrice (Zizania palustris L.)
Source: PLoS One. 2016 Jun 2;11(6):e0154122. doi: 10.1371/journal.pone.0154122 (PMC4890743; doi:10.1371/journal.pone.0154122)
Supplement: S4 Table — Pfam domains were identified using HMMER software (http://hmmer.janelia.org) with the algorithm/program hmmscan and a gathering cut off to compare protein sequences against collections of profiles (only Pfam protein family was used). Proteins with transmembrane regions as detected by Phobius were removed from the analysis. (XLSX) [file pone.0154122.s011.xlsx]

## Sheet: Sheet1
S4 Table. Pfam domains identified in C. miyabeanus CmTG12bL2 small secreted proteins
C. miyabeanus ID	Amino acid length	% Cysteine	Pfam domain	e-value Ind	e-value-Cond	Description
CM_9969	198	12.1212	PF00187	2.9e-10	2e-14	Chitin recognition protein
CM_6422	100	8	PF06766	2.5e-21	1.7e-25	Fungal hydrophobin
CM_1957	117	6.83761	PF01185	1.4e-12	9.7e-17	Fungal hydrophobin
CM_5807	157	5.73248	PF00734	6.4e-10	4.3e-14	Fungal cellulose binding domain
CM_10627	193	5.18135	PF04681	1e-09	6.9e-14	Blastomyces yeast-phase-specific protein
CM_303	168	4.7619	PF05730	2.3e-14	1.6e-18	CFEM domain
CM_1467	138	2.89855	PF07249	2.2e-58	1.5e-62	Cerato-platanin
CM_7033	142	2.8169	PF00545	7.4e-20	5e-24	Ribonuclease
CM_6804	142	2.8169	PF14856	5.3e-26	3.6e-30	Pathogen effector; putative necrosis-inducing factor
CM_8713	183	2.73224	PF01253	2e-29	1.3e-33	Translation initiation factor SUI1
CM_1128	199	2.51256	PF14273	8.3e-43	5.6e-47	Domain of unknown function (DUF4360)
CM_12077	141	2.12766	PF01670	4e-11	2.7e-15	Glycosyl hydrolase family 12
CM_1476	188	2.12766	PF14273	4.4e-10	2.9e-14	Domain of unknown function (DUF4360)
CM_6627	127	1.5748	PF06441	9.9e-11	6.7e-15	Epoxide hydrolases N-terminus
CM_8514	134	1.49254	PF00254	8.1e-32	5.5e-36	FKBP-type peptidyl-prolyl cis-trans isomerase
CM_2754	187	1.06952	PF00067	6.5e-16	4.4e-20	Cytochrome P450
CM_4334	98	1.02041	PF05922	0.00018	1.2e-08	Peptidase inhibitor I9
CM_1427	160	0.625	PF04930	3.7e-06	2.5e-10	FUN14 family
CM_8815	163	3.8e-08	PF01476	8.2e-08	5.5e-12	LysM domains
CM_7774	151	0	PF04681	1.4e-07	9.5e-12	Blastomyces yeast-phase-specific protein
CM_8209	152	0	PF01042	4.2e-31	2.8e-35	Ribonuc_L-PSP
CM_1807	168	0	PF06172	3.4e-34	2.3e-38	Cupin_5
CM_8036	182	0	PF00399	3.3e-06	2.3e-10	Yeast PIR protein repeat
CM_10402	187	0	PF03928	4.1e-37	2.7e-41	Domain of unknown function (DUF336)
CM_913	194	0	PF13924	2.2e-27	1.5e-31	Lipocalin-like domain
CM_1010	199	0	PF01217	1.1e-13	7.5e-18	Clathrin adaptor complex small chain
