# Supplementary material for: Genome Assembly of the Fungus Cochliobolus miyabeanus, and Transcriptome Analysis during Early Stages of Infection on American Wildrice (Zizania palustris L.)
Source: PLoS One. 2016 Jun 2;11(6):e0154122. doi: 10.1371/journal.pone.0154122 (PMC4890743; doi:10.1371/journal.pone.0154122)
Supplement: S5 Table — GH: Glycosyl hydrolases; (a): Indicates GH5 Sub family; GT: glycosyl transferases, PL: polysaccharide lyases, and CE: carbohydrate esterases, CBM: carbohydrate binding modules. (XLSX) [file pone.0154122.s012.xlsx]

## Sheet: Sheet1
S5 Table. Distribution of carbohydrate active enzyme families in 12 Ascomycete genomes
GH family	1	2	3	5	5_4(a)	5_5(a)	5_7(a)	5_9(a)	5_1(a)1	5_12(a)	5_15(a)	5_16(a)	5_22(a)	5_23(a)	5_24(a)	5_31(a)	5_49(a)	6	7	10	11	12	13	15	16	17	18	20	26	27	28	29	30	31	32	33	35	36	37	38	39	43	45	47	51	53	54	55	62
Saccharomyces cerevisiae S288c	0	0	0	0	0	0	0	3	0	1	0	0	0	0	0	0	1	0	0	0	0	0	9	1	5	4	2	0	0	0	1	0	0	1	1	0	0	0	2	1	0	0	0	3	0	0	0	0	0
Blumeria graminis f. sp. hordei	0	0	1	0	0	0	0	2	0	1	0	0	0	0	0	0	0	0	0	0	0	0	4	0	9	7	8	1	0	0	0	0	0	1	0	0	0	0	1	1	0	0	0	4	0	0	0	1	0
Gibberella zeae	3	10	21	0	0	2	2	1	0	2	2	1	2	1	1	0	0	1	2	5	3	4	8	3	23	6	18	3	0	2	6	1	0	8	5	1	3	3	2	1	2	17	1	10	2	1	1	3	1
Magnaporthe oryzae 70-15	2	8	18	0	0	2	2	1	1	1	0	3	2	0	1	0	0	3	5	6	5	4	9	2	18	7	16	3	0	4	4	4	1	6	5	1	0	2	2	2	1	19	1	9	3	1	1	7	4
Mycosphaerella graminicola	2	8	16	1	0	0	0	3	0	1	0	2	1	0	1	0	1	0	1	2	1	1	14	1	14	7	10	1	0	1	2	1	1	7	4	0	2	2	2	1	1	10	1	9	3	2	1	3	1
Pyrenophora teres f. teres	3	6	13	2	1	1	2	4	0	1	1	1	0	0	0	0	1	3	3	4	4	2	8	2	16	8	11	3	0	4	5	4	3	8	3	0	4	2	2	1	0	16	3	12	2	1	1	4	2
Pyrenophora tritici-repentis	3	7	12	2	1	1	2	4	0	1	1	1	0	0	0	0	1	3	3	4	4	2	7	2	16	7	11	3	0	4	6	0	2	8	3	0	4	2	2	1	0	16	3	12	2	1	1	4	2
Alternaria brassicicola	4	7	14	2	1	2	3	4	0	1	1	2	0	1	0	0	1	3	5	5	4	2	8	2	18	9	10	3	1	7	7	1	2	8	2	0	5	2	2	1	0	19	3	9	2	1	1	4	2
Cochliobolus heterostrophus C5	3	9	18	3	1	2	2	3	0	1	1	2	1	0	0	0	1	3	6	5	5	4	7	2	17	7	18	4	1	4	5	1	2	9	3	1	4	3	2	1	1	19	3	11	2	1	1	3	3
Cochliobolus miyabeanus TG12bL2	3	7	14	1	1	2	2	3	0	1	1	2	1	0	0	0	1	3	6	5	5	4	8	2	16	7	16	3	1	4	5	1	2	10	3	1	4	2	2	1	1	16	2	10	2	1	1	3	2
Phaeosphaeria nodorum SN15	2	10	15	2	1	4	2	4	0	1	1	3	1	0	0	1	1	4	5	7	7	3	7	3	15	7	15	3	0	3	4	0	2	10	4	0	4	2	2	1	1	14	2	9	2	1	1	3	3
Leptosphaeria maculans	3	7	13	1	1	1	3	4	0	1	0	4	0	0	0	0	1	3	3	3	2	3	7	3	19	8	11	2	1	4	7	1	2	8	2	0	4	2	2	1	1	11	2	8	3	1	0	3	1
GT family	1	2	3	4	5	8	15	17	20	21	22	24	25	31	32	33	34	35	39	41	48	50	55	57	58	59	61	62	64	66	69	71	76	90
Saccharomyces cerevisiae S288c	3	5	2	3	0	2	9	0	4	0	4	1	0	0	4	1	2	1	7	0	3	1	0	2	1	1	0	3	0	1	0	6	1	0
Blumeria graminis f. sp. hordei	4	8	1	4	0	2	2	0	2	1	4	1	0	3	3	1	2	1	3	1	1	1	0	2	1	0	0	3	0	1	1	0	1	2
Gibberella zeae	18	20	1	5	0	6	4	2	3	1	4	1	0	5	5	1	2	1	3	1	1	1	0	2	1	1	0	3	2	1	1	4	1	6
Magnaporthe oryzae 70-15	13	12	1	4	1	2	4	1	3	1	4	1	7	4	8	1	2	1	3	1	1	1	0	2	1	1	3	3	0	1	4	4	1	6
Mycosphaerella graminicola	6	14	1	4	3	10	3	2	3	1	4	1	3	9	7	1	7	1	3	1	1	1	0	3	1	1	0	3	1	1	1	2	1	5
Pyrenophora teres f. teres	6	18	1	6	0	9	3	0	3	1	4	1	2	5	7	1	7	1	3	1	1	1	1	2	1	1	0	4	0	1	4	1	0	3
Pyrenophora tritici-repentis	6	19	1	6	0	8	3	0	3	1	4	1	2	6	5	1	7	1	3	1	1	1	1	3	1	1	0	3	0	1	4	1	1	4
Alternaria brassicicola	8	15	2	5	0	6	3	0	3	1	4	1	4	5	7	1	5	1	3	1	0	1	1	3	1	1	0	3	0	1	3	1	0	3
Cochliobolus heterostrophus C5	9	19	1	5	0	10	4	0	3	1	4	1	2	5	6	1	8	1	3	1	1	1	0	2	1	2	0	3	0	1	2	1	1	5
Cochliobolus miyabeanus TG12bL2	10	19	1	6	0	9	3	0	3	1	4	1	2	6	5	1	7	1	3	1	1	1	0	2	1	1	0	3	0	1	2	1	1	4
Phaeosphaeria nodorum SN15	9	12	1	5	0	8	3	0	3	1	4	1	4	6	5	1	5	1	3	1	1	1	1	2	1	1	0	2	0	1	3	1	1	2
Leptosphaeria maculans	7	16	1	6	0	9	3	0	3	1	4	1	3	7	5	1	7	1	3	1	1	1	1	2	1	1	0	3	0	1	2	2	1	4
PL family	1	3	4	9	20
Saccharomyces cerevisiae S288c	0	0	0	0	0
Blumeria graminis f. sp. hordei	0	0	0	0	0
Gibberella zeae	9	7	2	1	1
Magnaporthe oryzae 70-15	2	1	1	0	1
Mycosphaerella graminicola	2	1	0	0	0
Pyrenophora teres f. teres	3	3	4	0	0
Pyrenophora tritici-repentis	3	3	4	0	0
Alternaria brassicicola	9	11	3	1	0
Cochliobolus heterostrophus C5	6	5	4	0	0
Cochliobolus miyabeanus TG12bL2	6	5	3	0	0
Phaeosphaeria nodorum SN15	4	2	4	0	0
Leptosphaeria maculans	9	6	4	0	0
CE family	1	2	3	4	5	8	9	12	15	16
Saccharomyces cerevisiae S288c	0	0	0	2	0	0	0	0	0	0
Blumeria graminis f. sp. hordei	1	0	1	4	2	0	0	0	0	1
Gibberella zeae	4	1	5	7	12	7	1	3	0	5
Magnaporthe oryzae 70-15	8	1	6	11	17	1	1	3	1	2
Mycosphaerella graminicola	2	0	1	4	6	1	0	0	0	2
Pyrenophora teres f. teres	4	1	3	9	11	2	2	3	1	3
Pyrenophora tritici-repentis	3	1	3	10	11	2	2	3	1	3
Alternaria brassicicola	3	1	5	7	9	7	2	4	2	3
Cochliobolus heterostrophus C5	8	0	3	10	15	3	2	3	1	4
Cochliobolus miyabeanus TG12bL2	8	0	3	13	14	3	2	3	1	3
Phaeosphaeria nodorum SN15	10	1	3	11	10	6	2	3	1	2
Leptosphaeria maculans	4	1	2	8	8	3	2	3	2	3
CBM family	1	6	13	18	19	20	21	24	32	35	42	43	48	50	52	63	66
Saccharomyces cerevisiae S288c	0	0	0	2	1	0	4	0	0	0	0	2	6	0	0	0	0
Blumeria graminis f. sp. hordei	0	0	0	10	0	0	1	0	0	0	0	1	2	0	0	0	0
Gibberella zeae	12	1	2	34	0	2	2	0	3	3	1	1	3	22	0	3	0
Magnaporthe oryzae 70-15	25	2	1	58	0	2	1	0	0	3	2	2	3	17	1	1	1
Mycosphaerella graminicola	0	0	0	7	0	3	1	0	0	1	0	1	2	9	1	2	0
Pyrenophora teres f. teres	12	1	1	21	0	2	1	0	1	4	1	2	3	11	0	1	0
Pyrenophora tritici-repentis	10	1	1	19	0	2	1	0	1	3	1	2	3	7	0	1	0
Alternaria brassicicola	9	0	1	25	0	2	1	2	0	5	1	2	3	11	0	1	0
Cochliobolus heterostrophus C5	11	1	1	30	0	2	1	0	1	4	1	2	3	43	0	2	0
Cochliobolus miyabeanus TG12bL2	12	1	1	26	0	2	1	0	1	4	1	2	3	31	0	2	0
Phaeosphaeria nodorum SN15	10	1	0	29	0	3	1	0	0	3	1	1	3	8	0	1	0
Leptosphaeria maculans	5	0	1	35	0	3	1	0	2	3	0	2	2	9	0	1	0
AA family	1	2	3	4	5	6	7	8	9	11	12	13
Saccharomyces cerevisiae S288c	3	1	0	0	0	3	0	0	0	0	0	0
Blumeria graminis f. sp. hordei	2	0	0	0	2	0	0	0	1	2	0	0
Gibberella zeae	14	3	20	1	5	1	2	7	12	4	2	1
Magnaporthe oryzae 70-15	15	5	23	0	4	1	2	9	22	7	4	1
Mycosphaerella graminicola	8	5	19	0	1	1	0	5	2	5	1	0
Pyrenophora teres f. teres	7	2	15	0	5	1	2	4	26	4	2	1
Pyrenophora tritici-repentis	10	5	27	1	5	1	3	7	25	5	2	1
Alternaria brassicicola	6	6	22	1	4	2	3	7	23	5	3	1
Cochliobolus heterostrophus C5	9	2	21	1	6	1	2	4	25	14	3	1
Cochliobolus miyabeanus TG12bL2	10	7	28	1	6	1	4	7	26	5	3	1
Phaeosphaeria nodorum SN15	9	4	34	1	3	1	5	7	28	4	3	1
Leptosphaeria maculans	6	5	21	1	5	0	4	8	23	6	3	1
[truncated: 27 more columns]
