# Supplementary material for: Genome Assembly of the Fungus Cochliobolus miyabeanus, and Transcriptome Analysis during Early Stages of Infection on American Wildrice (Zizania palustris L.)
Source: PLoS One. 2016 Jun 2;11(6):e0154122. doi: 10.1371/journal.pone.0154122 (PMC4890743; doi:10.1371/journal.pone.0154122)
Supplement: S6 Table — (XLSX) [file pone.0154122.s013.xlsx]

## Sheet: Sheet1
S6 Table. Identification of CAZyme in CmTG12bL2 genome associated to degradation of cellulose, hemicellulose, and pectin
Targeted plant tissue	Substrate	Predicted enzyme	CAZy family (No. of proteins encoded by the genome)
Cellulose		β-endoglucanase	GH7 (1), GH12 (3), GH45 (2), GH5_4 (1), GH5_5 (2), GH5_22 (1)
		β-endoglucanase/cellobiohydrolase	GH6 (3), GH7 (6)
		β-1,4-glucosidase	GH1 (2), GH3 (10)
Cross linking glycans (CLG)	Xylan	β-1,4-endoxylanase	GH11 (4), GH10 (5; two of them with CBM1)
		β-1,4-xylosidase	GH3 (1), GH43 (5)
	Xyloglucan	β-1,4-endoglucanase	GH12 (1)
	Mannan (backbone)	β-1,4-endomannanase	GH5_7 (2), GH26 (1; bound to CBM35)
	Mannan (oligomers)	β-1,4-mannosidase	GH2 (1)
	CLG oligomers/substitutions	α-galactosidase	GH36 (1), GH27 (3; one bound to CBM35)
		β-galactosidase	GH2 (4), GH35 (4)
		α-xylosidase	GH31 (2)
		α-L-arabinofuranosidase	GH51 (2), GH43 (2), GH62 (2)
		α-glucuronidase	GH67 (1), GH115 (2)
		α-L-fucosidase	GH29 (1), GH95 (2)
	Acyl/ferulate residues	acetylxylan/ feruloyl esterases	CE1 (7), CE5 (3)
Pectin	Pectin (backbone)	endo/exo-polygalacturonase	GH28 (5)
		α-L-rhamnosidase	GH78 (3)
		unsaturated glucuronyl hydrolase	GH88 (1), GH105 (3)
		rhamnogalacturonan lyase	PL4 (3)
		pectin lyase	PL1 (1)
		pectate lyase	PL1 (4), PL3 (5)
	Pectin (branches)	endoarabinanase	GH43 (2)
		exo-β-1,3-galactanase	GH43 (2)
		β-glucuronidase	GH2 (1), GH79 (2)
		β-1,4-endogalactanase	GH53 (1)
		pectin esterases	CE8 (3), CE12 (3)
