# Supplementary material for: Genome Assembly of the Fungus Cochliobolus miyabeanus, and Transcriptome Analysis during Early Stages of Infection on American Wildrice (Zizania palustris L.)
Source: PLoS One. 2016 Jun 2;11(6):e0154122. doi: 10.1371/journal.pone.0154122 (PMC4890743; doi:10.1371/journal.pone.0154122)
Supplement: S7 Table — Fungal Cytochrome P450 Database (FCPD; http://p450.riceblast.snu.ac.kr/download.php). (XLSX) [file pone.0154122.s014.xlsx]

## Sheet: Sheet1
S7 Table. Cochliobolus miyabeanus CmTG12bL2 predicted P450 monooxygenases
C. miyabeanus protein ID	FCPD best hit: sequence and species name	Percent of Identity	e-value	FCPD P450 Name	FCPD P450 Class name	Putative CYP FCPD name
CM_11254	estExt_Genewise1.C_140690 [Cochliobolus heterostrophus]	94.5	0	P450_Ch035	.	CYP531
CM_6853	estExt_Genewise1.C_70995 [Cochliobolus heterostrophus]	92.1	0	P450_Ch061	E-class P450, group I	CYP677
CM_6823	estExt_Genewise1.C_250289 [Cochliobolus heterostrophus]	78.7	0	P450_Ch076	Pisatin demethylase-like	CYP65
CM_6432	e_gw1.16.75.1 [Cochliobolus heterostrophus]	96.1	0	P450_Ch029	Pisatin demethylase-like	CYP561
CM_9129	estExt_Genewise1.C_100047 [Cochliobolus heterostrophus]	98.9	0	P450_Ch107	Pisatin demethylase-like	CYP548
CM_10201	e_gw1.13.58.1 [Cochliobolus heterostrophus]	86.5	0	P450_Ch081	.	CYP617
CM_10203	estExt_fgenesh1_pg.C_130035 [Cochliobolus heterostrophus]	96.2	0	P450_Ch082	P450, CYP52	CYP539
CM_8068	estExt_Genewise1.C_30311 [Cochliobolus heterostrophus]	97	0	P450_Ch095	Pisatin demethylase-like	CYP53
CM_1711	e_gw1.5.118.1 [Cochliobolus heterostrophus]	92.7	0	P450_Ch042	Pisatin demethylase-like	CYP65
CM_1697	fgenesh1_pg.C_scaffold_5000185 [Cochliobolus heterostrophus]	85.5	0	P450_Ch043	.	CYP595
CM_5654	Lema_T081000.1 [Leptosphaeria maculans]	95.9	0	P450_Ch011	E-class P450, group I	CYP5053
CM_520	estExt_Genewise1Plus.C_50735 [Cochliobolus heterostrophus]	89.4	0	P450_Ch048	Pisatin demethylase-like	CYP65
CM_551	estExt_Genewise1Plus.C_50795 [Cochliobolus heterostrophus]	91.2	0	P450_Ch049	E-class P450, group I	CYP535
CM_1024	e_gw1.5.110.1 [Cochliobolus heterostrophus]	94.4	0	P450_Ch039	E-class P450, group I	CYP5069
CM_3722	estExt_Genewise1.C_21098 [Cochliobolus heterostrophus]	98.8	0	P450_Ch017	E-class P450, group I	CYP552
CM_3546	estExt_Genewise1Plus.C_80057 [Cochliobolus heterostrophus]	91.8	0	P450_Ch062	E-class P450, group I	CYP534
CM_297	estExt_Genewise1Plus.C_51010 [Cochliobolus heterostrophus]	96.4	0	P450_Ch050	P450, CYP52	CYP584
CM_4040	estExt_Genewise1.C_90790 [Cochliobolus heterostrophus]	97	0	P450_Ch072	.	CYP540
CM_5037	e_gw1.24.236.1 [Cochliobolus heterostrophus]	89.5	0	P450_Ch134	Pisatin demethylase-like	CYP65
CM_1738	estExt_fgenesh1_kg.C_20011 [Cochliobolus heterostrophus]	98.1	0	P450_Ch015	E-class P450, group I	CYP551
CM_7999	estExt_Genewise1Plus.C_10334 [Cochliobolus heterostrophus]	88.3	0	P450_Ch006	E-class P450, group I	CYP682
CM_746	gw1.10.116.1 [Cochliobolus heterostrophus]	95.2	0	P450_Ch112	E-class P450, group I	CYP5052
CM_5194	estExt_fgenesh1_pm.C_220014 [Cochliobolus heterostrophus]	93.9	0	P450_Ch001	E-class P450, group I	CYP5093
CM_1144	e_gw1.32.23.1 [Cochliobolus heterostrophus]	90.1	0	P450_Ch037	P450, CYP52	CYP585
CM_5990	estExt_fgenesh1_pg.C_90239 [Cochliobolus heterostrophus]	94.4	0	P450_Ch071	E-class P450, group I	CYP617
CM_5000	estExt_Genewise1Plus.C_240074 [Cochliobolus heterostrophus]	87.3	0	P450_Ch135	P450, CYP52	CYP539
CM_6384	estExt_fgenesh1_pg.C_110113 [Cochliobolus heterostrophus]	95.2	0	P450_Ch120	.	CYP583
CM_339	estExt_Genewise1Plus.C_60357 [Cochliobolus heterostrophus]	96.4	0	P450_Ch051	E-class P450, group I	CYP504
CM_9311	estExt_fgenesh1_pg.C_320015 [Cochliobolus heterostrophus]	88.5	0	P450_Ch036	Pisatin demethylase-like	CYP65
CM_2957	estExt_Genewise1Plus.C_130052 [Cochliobolus heterostrophus]	86.9	0	P450_Ch080	E-class P450, group I	CYP505
CM_4103	PTRG_07411 [Pyrenophora tritici-repentis]	80.5	0	P450_Ptr051	E-class P450, group I	CYP543
CM_3063	estExt_Genewise1Plus.C_170384 [Cochliobolus heterostrophus]	81.7	0	P450_Ch086	Pisatin demethylase-like	CYP5080
CM_5407	estExt_Genewise1Plus.C_150008 [Cochliobolus heterostrophus]	92.4	0	P450_Ch026	E-class P450, group I	CYP504
CM_5878	estExt_Genewise1.C_170526 [Cochliobolus heterostrophus]	87.5	0	P450_Ch088	Pisatin demethylase-like	CYP65
CM_6481	e_gw1.11.476.1 [Cochliobolus heterostrophus]	94.2	0	P450_Ch121	.	CYP578
CM_3217	estExt_fgenesh1_pm.C_410005 [Cochliobolus heterostrophus]	83.7	0	P450_Ch079	Pisatin demethylase-like	CYP675
CM_3413	estExt_Genewise1.C_230456 [Cochliobolus heterostrophus]	93.1	1e-176	P450_Ch132	E-class P450, group I	CYP620
CM_7374	estExt_Genewise1.C_250099 [Cochliobolus heterostrophus]	97.6	0	P450_Ch074	.	CYP61
CM_10459	estExt_Genewise1.C_20196 [Cochliobolus heterostrophus]	95	0	P450_Ch016	Pisatin demethylase-like	CYP65
CM_1621	estExt_Genewise1Plus.C_130335 [Cochliobolus heterostrophus]	96.6	0	P450_Ch083	P450, CYP52	CYP52
CM_7104	estExt_Genewise1.C_60680 [Cochliobolus heterostrophus]	97.5	0	P450_Ch053	E-class P450, group I	CYP552
CM_997	estExt_Genewise1.C_180454 [Cochliobolus heterostrophus]	87	0	P450_Ch117	E-class P450, CYP3A	CYP53
CM_4340	estExt_Genewise1Plus.C_60940 [Cochliobolus heterostrophus]	93.8	0	P450_Ch056	E-class P450, group I	CYP505
CM_837	estExt_Genewise1.C_360081 [Cochliobolus heterostrophus]	95.2	0	P450_Ch114	.	CYP51
CM_9647	estExt_Genewise1.C_270185 [Cochliobolus heterostrophus]	90.9	0	P450_Ch077	.	CYP5103
CM_426	e_gw1.5.144.1 [Cochliobolus heterostrophus]	97	0	P450_Ch047	E-class P450, group I	CYP62
CM_6345	estExt_fgenesh1_pg.C_20021 [Cochliobolus heterostrophus]	96.2	0	P450_Ch032	E-class P450, group I	CYP5112
CM_1694	estExt_Genewise1Plus.C_50479 [Cochliobolus heterostrophus]	95	0	P450_Ch044	E-class P450, group I	CYP548
CM_7844	estExt_Genewise1Plus.C_30424 [Cochliobolus heterostrophus]	94.8	0	P450_Ch097	Pisatin demethylase-like	CYP532
CM_9106	estExt_fgenesh1_pg.C_340055 [Cochliobolus heterostrophus]	91.7	0	P450_Ch139	E-class P450, group I	CYP620
CM_10072	PTRG_03891 [Pyrenophora tritici-repentis]	80.6	0	P450_Ptr025	E-class P450, CYP2D	CYP59
CM_2516	e_gw1.3.742.1 [Cochliobolus heterostrophus]	92	0	P450_Ch101	E-class P450, group I	CYP577
CM_2520	fgenesh1_pg.C_scaffold_3000374 [Cochliobolus heterostrophus]	96.1	0	P450_Ch102	E-class P450, group I	CYP504
CM_6272	e_gw1.8.598.1 [Cochliobolus heterostrophus]	93.6	0	P450_Ch065	Pisatin demethylase-like	CYP65
CM_4665	estExt_Genewise1Plus.C_230297 [Cochliobolus heterostrophus]	79.8	0	P450_Ch131	E-class P450, group I	CYP684
CM_1865	e_gw1.13.385.1 [Cochliobolus heterostrophus]	79.8	1e-117	P450_Ch085	E-class P450, group I	CYP5095
CM_7624	e_gw1.3.157.1 [Cochliobolus heterostrophus]	96.3	0	P450_Ch100	E-class P450, group I	CYP602
CM_7623	e_gw1.3.1098.1 [Cochliobolus heterostrophus]	87.9	0	P450_Ch099	E-class P450, group I	CYP5076
CM_7620	e_gw1.3.1090.1 [Cochliobolus heterostrophus]	91.7	0	P450_Ch098	.	CYP503
CM_11547	estExt_Genewise1.C_140612 [Cochliobolus heterostrophus]	94.4	0	P450_Ch033	.	CYP559
CM_315	estExt_Genewise1.C_60440 [Cochliobolus heterostrophus]	84.1	0	P450_Ch052	E-class P450, group I	CYP68
CM_7815	estExt_Genewise1Plus.C_150601 [Cochliobolus heterostrophus]	92.9	0	P450_Ch027	Pisatin demethylase-like	CYP65
CM_7685	estExt_Genewise1.C_260029 [Cochliobolus heterostrophus]	90.5	0	P450_Ch133	E-class P450, group I	CYP628
CM_10978	e_gw1.2.1051.1 [Cochliobolus heterostrophus]	91.2	0	P450_Ch020	P450, CYP52	CYP52
CM_11546	estExt_fgenesh1_kg.C_140057 [Cochliobolus heterostrophus]	98.1	0	P450_Ch034	.	CYP5125
CM_6375	estExt_fgenesh1_pg.C_210139 [Cochliobolus heterostrophus]	89.7	0	P450_Ch025	E-class P450, group I	CYP5100
CM_7862	e_gw1.41.10.1 [Cochliobolus heterostrophus]	91.2	0	P450_Ch078	E-class P450, group I	CYP566
CM_4438	e_gw1.17.555.1 [Cochliobolus heterostrophus]	93.9	0	P450_Ch089	.	CYP596
CM_8813	estExt_Genewise1.C_250285 [Cochliobolus heterostrophus]	93.5	0	P450_Ch075	E-class P450, group I	CYP566
CM_3792	estExt_fgenesh1_pg.C_210010 [Cochliobolus heterostrophus]	89.2	0	P450_Ch022	.	CYP644
CM_4022	estExt_fgenesh1_pg.C_90225 [Cochliobolus heterostrophus]	91.4	0	P450_Ch070	.	CYP639
CM_10070	estExt_Genewise1.C_100342 [Cochliobolus heterostrophus]	88.3	0	P450_Ch110	.	CYP5100
CM_6679	estExt_Genewise1Plus.C_310049 [Cochliobolus heterostrophus]	90.1	0	P450_Ch90	E-class P450, group I	CYP671
CM_255	PTRG_06344 [Pyrenophora tritici-repentis]	60.9	0	P450_Ptr045	P450, CYP52	CYP52
CM_415	e_gw1.5.138.1 [Cochliobolus heterostrophus]	91.5	0	P450_Ch045	Pisatin demethylase-like	CYP65
CM_6345	estExt_Genewise1Plus.C_140560 [Cochliobolus heterostrophus]	96.2	0	P450_Ch032	E-class P450, group I	CYP5112
CM_2249	estExt_Genewise1.C_50112 [Cochliobolus heterostrophus]	90.8	0	P450_Ch040	E-class P450, group I	CYP59
CM_1813	EfO2.075130.1 [Epichloe festucae]	75.5	0	P450_EF032	E-class P450, group I	CYP641
CM_202	CLME202122.M [Cladonia metacorallifera]	73	0	P450_027	.	CYP578
CM_1375	EEA23218.1 [Penicillium marneffei]	68.7	0	P450_Pm070	E-class P450, group I	CYP537
CM_10179	e_gw1.2.1072.1[Cochliobolus heterostrophus]	74.3	1e-151	P450_Ch013	.	CYP577
CM_8033	EEA23526.1 [Penicillium marneffei]	56.3	1e-163	P450_Pm080	E-class P450, group I	CYP5078
CM_6374	estExt_fgenesh1_pg.C_210139[Cochliobolus heterostrophus]	75	1e-123	P450_Ch025	E-class P450, group I	CYP5100
CM_7206	gw1.9.557.1[Cochliobolus heterostrophus]	76.1	1e-85	P450_Ch068	E-class P450, group I	CYP547
CM_406	SNOG_08385 [Stagonospora nodorum]	83.3	1e-72	P450_Sn083	P450, CYP52	CYP584
CM_1212	e_gw1.9.579.1[Cochliobolus heterostrophus]	88.8	1e-57	P450_Ch067	.	CYP5103
CM_1624	estExt_Genewise1Plus.C_130342 [Cochliobolus heterostrophus]	88	0	P450_Ch084	E-class P450, group I	CYP526
CM_6274	e_gw1.8.566.1 [Cochliobolus heterostrophus]	95.7	0	P450_Ch066	.	CYP65
CM_4102	Lema_T115650.1 [Leptosphaeria maculans]	74.1	0	P450_Lm040	.	CYP543
CM_6373	estExt_Genewise1Plus.C_210340 [Cochliobolus heterostrophus]	91.5	0	P450_Ch024	Pisatin demethylase-like	CYP675
CM_7223	e_gw1.9.137.1 [Cochliobolus heterostrophus]	85.6	0	P450_Ch069	E-class P450, group IV	CYP5103
CM_6988	estExt_Genewise1Plus.C_160083 [Cochliobolus heterostrophus]	94.9	0	P450_Ch028	E-class P450, group IV	CYP56
CM_11631	e_gw1.21.279.1 [Cochliobolus heterostrophus]	79.4	0	P450_Ch023	E-class P450, group IV	CYP68
CM_235	PTRG_11747[Pyrenophora tritici-repentis]	64.1	1e-108	P450_Ptr093	E-class P450, CYP2B	CYP530
CM_3926	estExt_Genewise1.C_140243 [Cochliobolus heterostrophus]	81.9	2e-89	P450_Ch031	E-class P450, group I	CYP572
CM_8447	estExt_fgenesh1_pg.C_180079 [Cochliobolus heterostrophus]	97.22	0	P450_Ch116	.	CYP543
CM_5674	estExt_Genewise1Plus.C_10105 [Cochliobolus heterostrophus]	81.5	0	P450_Ch004	.	CYP665
CM_7678	estExt_Genewise1Plus.C_210038 [Cochliobolus heterostrophus]	88.2	0	P450_Ch021	E-class P450, group I	CYP644
CM_4353	estExt_Genewise1Plus.C_60907 [Cochliobolus heterostrophus]	94.9	0	P450_Ch055	E-class P450, group I	CYP628
CM_415	e_gw1.5.138.1 [Cochliobolus heterostrophus]	91.5	0	P450_Ch045	Pisatin demethylase-like	CYP65
CM_6252	e_gw1.8.848.1 [Cochliobolus heterostrophus]	89.4	0	P450_Ch063	E-class P450, group I	CYP5063
CM_10633	estExt_Genewise1.C_220249 [Cochliobolus heterostrophus]	80.7	0	P450_Ch003	Cytochrome P450	CYP57
CM_6446	estExt_Genewise1Plus.C_60781 [Cochliobolus heterostrophus]	98.1	0	P450_Ch054	E-class P450, group I	CYP504
CM_6818	fgenesh1_pg.C_scaffold_10000332 [Cochliobolus heterostrophus]	95.4	0	P450_Ch113	E-class P450, group I	CYP530
CM_3925	estExt_Genewise1.C_140243 [Cochliobolus heterostrophus]	85.5	1e-145	P450_Ch031	E-class P450, group I	CYP572
CM_1145	estExt_Genewise1Plus.C_320175 [Cochliobolus heterostrophus]	95.7	0	P450_Ch038	Pisatin demethylase-like	CYP65
CM_10928	estExt_Genewise1.C_30381 [Cochliobolus heterostrophus]	98	0	P450_Ch096	E-class P450, group I	CYP545
CM_11831	estExt_fgenesh1_pg.C_190123 [Cochliobolus heterostrophus]	93.4	0	P450_Ch119	Cytochrome P450	CYP641
CM_3409	estExt_fgenesh1_pg.C_20479 [Cochliobolus heterostrophus]	95.8	0	P450_Ch018	E-class P450, group I	CYP505
CM_6819	fgenesh1_pg.C_scaffold_10000332[Cochliobolus heterostrophus]	89.1	9e-49	P450_Ch113	E-class P450, group I	CYP530
CM_26	PTRG_10301 [Pyrenophora tritici-repentis]	79.6	0	P450_Ptr083	.	CYP577
CM_4891	SNOG_00663 [Stagonospora nodorum]	64.9	1e-158	P450_Sn146	Pisatin demethylase-like	CYP59
CM_8342	Lema_T081000.1 [Leptosphaeria maculans]	62.3	0	P450_Lm027	E-class P450, group I	CYP546
